# Supplementary material for: SNP Alleles Associated With Low Bolting Tendency in Sugar Beet
Source: Front Plant Sci. 2021 Jul 12;12:693285. doi: 10.3389/fpls.2021.693285 (PMC8311237; doi:10.3389/fpls.2021.693285)
Supplement: Supplementary file 2 [file Data_Sheet_2.xlsx]

## Sheet: Title
SNP alleles associated with low bolting tendency in sugar beet
Samathmika Ravi1, Giovanni Campagna2, Maria Cristina Della Lucia1, Chiara Broccanello1, Giovanni Bertoldo1, Claudia Chiodi1, Laura Maretto1, Matteo Moro1, Azam Sadat Eslami1,Subhashini Srinivasan3, Andrea Squartini1, Giuseppe Concheri1, Piergiorgio Stevanato1*
1Department of Agronomy, Food, Natural Resources, Animals and Environment, University of Padova, Viale dell’ Università, Legnaro, PD, Italy
2COPROB, Minerbio, BO, Italy
3Institute of Bioinformatics and Applied Biotechnology, Bengaluru, India
Corresponding author: Piergiorgio Stevanato (stevanato@unipd.it)

## Sheet: Supplementary Table 1
Supplementary Table 1 - List of plant material from DAFNAE and genotyping of available sugar beet lines using SNP183 (Broccanello et al. 2015)
Line	Bolter (%)	Survival (%)	No. of plants	Allele T/T freq.	Allele T/C freq.	Allele C/C freq.
L14	5	40	n= 62	95.2	3.2	1.6
L5	6	10	n= 7	42.9	42.9	14.3
L13	13	10	n= 15	0	86.7	13.3
L8	13	40	n= 19	63.2	36.8	0
L3	26	40	n= 18	38.9	61.1	0
L12	60	10	n= 9	55.6	44.4	0
L9	100	10	n= 8	37.5	62.5	0
L2	100	10	n= 2	0	100	0
L10	100	10	n= 11	63.6	36.4	0
L1	100	10	n= 6	0	16.7	83.3

## Sheet: Supplementary Table 2
Supplementary Table 2: Genes identified from the association study showing those implicated in vernalization responsiveness, flowering time and flower development
Gene ID in EL10 reference genome of sugar beet	Gene Annotation from EL10 reference genome of Beta vulgaris	Arabidopsis ortholog	Description	Reference
EL10Ac6g14587	S-adenosylmethionine decarboxylase proenzyme	AT3G25570	Adenosylmethionine decarboxylase family protein	Ge at al 2006	Flower development
EL10Ac6g13977	Geranylgeranyl transferase type-2 subunit alpha	AT4G24490	RAB geranylgeranyl transferase alpha subunit 1	Hala et al 2010	Flower development
EL10Ac6g14073	Rhomboid protease GluP	AT1G25290	Predicted to be a plastid rhomboid protease. Mutants show defects in phosphatidic acid metabolism.	Thompson et al 2010	Flower development
EL10Ac6g14591	Tubulin-folding cofactor E	At1g71440	Encodes tubulin-folding cofactor E. Mutant embryos consist of one or a few grossly enlarged cells, surrounded by an endosperm that fails to cellularize and contains a few big nuclei.	Kirk et al 2002	Flower development
EL10Ac1g01781	hypothetical protein	AT1G47410	hypothetical protein	https://etheses.whiterose.ac.uk/8965/1/Sepallata%20genes%20and%20their%20role%20during%20floral%20organ%20development.pdf	Flower development
EL10Ac1g01728	Phosphatidate phosphatase PAH2	At5g42870	The PAH2 gene encodes a phosphatidate phosphohydrolase. Mutant analysis revealed its involvement in galactolipid synthesis pathway, and the membrane lipid remodeling. The pah1pah2 double-mutant showed enhanced Al-susceptibility under low-P conditions, but there was no significant differences in Al tolerance between pah1pah2 and wild type when they were grown in a solution containing 35 μM Pi.	Nakamura et al 2014	Flower development
EL10Ac6g14036	U3 small nucleolar RNA-associated protein 21 homolog	AT4G04940	transducin family protein / WD-40 repeat family protein	Gachomo et al 2014, US20040078852A1	Flowering time
EL10Ac6g14663	Phosphatidylinositol 4-kinase gamma 7	AT2G03890	Phosphoinositide kinase which undergo autophosphorylation and phosphorylate serine/threonine residues of protein substrates. Contains phosphoinositide 3/4-kinase and ubiquitin-like domains. The mRNA is cell-to-cell mobile.	Ahkter et al 2015	Flowering time
EL10Ac6g14660	UDP-glycosyltransferase 89A2	AT5G03490	Encodes a dihydroxybenzoic acid (DHBA) glycosyltransferase. The Col-0 enzyme is responsible for biosynthesis of 2,3-DHBA xyloside and 2,5-DHBA xyloside. The Col-0 enzyme is specific for UDP-xylose and the C24 enzyme uses both UDP-glucose and UDP-xylose. This difference in sugar donor specificity was shown to be largely due to a single amino acid change between the two isoforms.	Bo Wang et al 2012	Flowering time
EL10Ac7g15788	Peptidyl-prolyl cis-trans isomerase CYP71	AT3G44600	Cyclophilin71 is a WD40 domain cyclophilin, which functions in gene repression, organogenesis and meristem development. CYP71 physically interacts with histone H3	Feng et al 2017	Flowering time
EL10Ac1g01718	B3 domain-containing protein	AT5G42700	AP2/B3-like transcriptional factor family protein	Jing et al 2019, Soares et al 2020	Flowering time
EL10Ac6g14659	Putative pentatricopeptide repeat-containing protein	AT1G13630	Tetratricopeptide repeat (TPR)-like superfamily protein	Emami et al 2019	Flowering time
EL10Ac6g14071	Uncharacterized protein	AT1G10890	arginine/glutamate-rich 1 protein	Weiland et al 2015	Flowering time
EL10Ac4g09852	Calmodulin binding protein-like	AT5G57580	calmodulin binding protein	Li et al 2014	Flowering time
EL10Ac1g01625	Putative potassium transporter 12	AT1G31120	potassium transporter	Negishi et al 2018	Flowering time
EL10Ac2g04392	Pentatricopeptide repeat-containing protein	AT5G15980	Ribosomal pentatricopeptide repeat protein	Emami et al 2019	Flowering time
EL10Ac1g01340	Protein translocase subunit SECA2	AT1G21650	Encodes a component of the thylakoid-localized Sec system involved in the translocation of cytoplasmic proteins into plastid. Loss-of-function mutations result in arrest at the globular stage and embryo lethality.	Chen et al 2019	Flowering time
EL10Ac1g01637	tRNA pseudouridine(38/39) synthase	AT1G34150	Pseudouridine synthase family protein	Chen et al 2010	Flowering time
EL10Ac2g04384	Xylose isomerase	AT5G57655	xylose isomerase family protein	Cho et al 2018, https://kups.ub.uni-koeln.de/8214/1/V_Tilmes_Thesis.pdf	Flowering time associated target
EL10Ac6g14046	Nudix hydrolase 25	AT1G30110	Nudix hydrolase homolog 25	no direct evidence	no direct evidence
EL10Ac2g02409	Fatty-acid-binding protein 2	AT2G26310	Encodes a plastid stroma localized fatty acid binding protein.	no evidence	no evidence
EL10Ac1g01695	N-terminal C2 in EEIG1 and EHBP1 proteins	AT1G22060	sporulation-specific protein;	no evidence	no evidence
EL10Ac1g01662	Protein AIG1	AT1G33970	IMMUNE ASSOCIATED NUCLEOTIDE BINDING 9	no evidence	no evidence
EL10Ac1g02382	Tetratricopeptide repeat protein 7B	AT1G27460	NO POLLEN GERMINATION RELATED 1	Golovkin et al 2003	Pollen germination
EL10Ac6g14054	Nijmegen breakage syndrome 1 protein	AT3G02680	DNA repair and meiotic recombination protein, component of MRE11 complex with RAD50 and MRE11	Baduel et al 2016	Vernalization responsiveness
EL10Ac2g04389	GDSL esterase/lipase	AT1G09390	GDSL-motif esterase/acyltransferase/lipase. Enzyme group with broad substrate specificity that may catalyze acyltransfer or hydrolase reactions with lipid and non-lipid substrates.	Ling et al 2008, Baduel et al 2016	Vernalization responsiveness
EL10Ac4g07687	Phosphoinositide phosphatase SAC7	At3g51460	Encodes RHD4 (ROOT HAIR DEFECTIVE4), a phosphatidylinositol-4-phosphate phosphatase required for root hair development. The mRNA is cell-to-cell mobile.	Baduel et al 2016, Bond et al 2011	Vernalization responsiveness
EL10Ac2g04500	ATP-dependent Clp protease proteolytic subunit 3	AT1G66670	CLP PROTEASE PROTEOLYTIC SUBUNIT 3	Baduel et al 2016	Vernalization responsiveness
EL10Ac7g16239	Molybdopterin biosynthesis protein CNX1	AT5G20990	Involved in molybdenum cofactor (Moco) biosynthesis, inserting Mo into Molybdopterin. sir loss-of-function mutants are resistant to sirtinol, a modulator of auxin signaling.	Van vu et al 2016, Baduel et al 2016	Vernalization responsiveness
EL10Ac1g01773	Ubiquitin carboxyl-terminal hydrolase 5	At2g40930	Encodes ubiquitin-specific protease with nuclear localization signals that is likely to be involved in ubiquitin-mediated protein degradation.	Cui et al 2013, Kora Vyse et al 2020, Lu et al 2016	Vernalization responsiveness

## Sheet: Supplementary Table 3
Supplementary Table 3: High-resolution melting assays of the best discriminating SNPs from this study
ID	Forward Primer (HRM)	Reverse Primer (HRM)
SNP1	AAAAATAAGAGGGAGAAAATGAATG	AGCTCATTCACCCACAATCTC
SNP3	GGGGCACTATACTGGAGTTTG	AACGTCCTACAGAGTAAACGGTTC
SNP8	TTGGAGGGAAAGGAACAATG	TTGATCTAACATTTTAAGAGGCATTC
SNP9	CTCCCCTACTTCATCCACCA	GGTCTTCCAAGCGACTTCTG
SNP10	CCCCCTTTGTTTAGCATCAG	CAGTGGCATGGGTAGCATAA
SNP14/SNP_36780842	CCTGTGAGGCTCCCTCTTTT	AAACCTGTCTTATTTTTGAAACCTC
SNP15	TGAGGCAAGTGTTGAAGCAG	CCCGGCATTGTGGTTTTTA
SNP17	GGTGGTGATCTTGAGAAAGCA	CTCGGCCTCTGTTGCAGTAT
SNP20	ATAGGTGCACGGAACTCCAG	CCCATAGCAAAACTGCAGAC
SNP21/SNP_48607347	TGTCCATGGTCTCCTAGCAA	TTCTGCAGTCTTAGTTTCCAACA

## Sheet: Supplementary Table 4
Suppmentary Table 4: Primers of discriminating SNPs for Sanger sequencing
ID	Forward Primer (Sanger)	Reverse Primer (Sanger)
SNP1	GAGCGAAATTGAAAAGATGGA	AGCTCATTCACCCACAATCTC
SNP3	AGAGTTCGCAAAAAGGATGC	CTTGATGGGTGTCTGGGAAA
SNP8	GATCAAGAGATGGCCAGTTACA	GTTGGCCAAAACAGCTCAAC
SNP9	CAGCATCCCCATCAACAAGT	TGATGGTGGGCAATCCTAAT
SNP10	TGGGAAATGAAGGATTGTACCT	TCAAACAAAACCATGCCAAA
SNP14/SNP_36780842	CTCGGAATCTTGGTCATGGT	CAGCATACAGCAGCTTGGTT
SNP15	AGTCGTCGGGAAAGGATTTT	TCAGCCCTCATGTATGTTTCA
SNP17	TGAGGCTATGCAAGGTAGGG	TATGCTGCGGCTCTAAACCT
SNP20	ATAGGTGCACGGAACTCCAG	GATGTCACGTGGATCCTCAA
SNP21/SNP_48607347	GGAGCTGTCAGAACCAACCT	ATTCAAACAAAGGCGCAATC

## Sheet: Supplementary Table 5
Supplementary Table 5: List of plant material used for SNP validation using genotyping
Validation dataset 1		Validation dataset 2		Validation dataset 3
Name	Location	Name	Seed company	Name	Seed company
Vasto	Italy	Eclipse	Betaseed	Monatunno	Hilleshög
Numana	Italy	Dallas	Betaseed	Marinella	KWS
Porto Levante	Italy	Tarim	Desprez	Bison	SESVanderHave
Venice	Italy	Massima	KWS	Portal	SESVanderHave
Dubrovnik	Croatia	Bruna	KWS
Novigrad	Croatia	Baobab	SESVanderHave
Split	Croatia	Cactus	SESVanderHave
Name	Seed company	Ciclon	SESVanderHave
Giada	Betaseed	Kepler	Strube
Monatunno	Hilleshög	Charly	Strube
Conviso	KWS	Thor	Strube
Bison	SESVanderHave	Atleta	Syngenta
		Bramata	Syngenta
		Karta	Syngenta
